# Supplementary material for: Causal relationships exist between polycystic ovary syndrome and adverse pregnancy and perinatal outcomes: a Mendelian randomization study
Source: Front Endocrinol (Lausanne). 2024 Jun 28;15:1327849. doi: 10.3389/fendo.2024.1327849 (PMC11239544; doi:10.3389/fendo.2024.1327849)
Supplement: Supplementary Table 1 — Details of the GWAS included in the MR. [file Table_1.xlsx]

## Sheet: table S1
Table S1
item	TAGS	LEVEL	NAME	LONGNAME	HD_ICD_10	HD_ICD_9	HD_ICD_8	COD_ICD_10	COD_ICD_9	COD_ICD_8	version	PARENT	Latin	Modification_date	Modified_by	Modification_reason	phenocode	name	category	num_cases	num_controls	path_bucket	path_https
sporadic miscarriage	#O15	3	O15_ABORT_SPONTAN	Spontaneous abortion	O03	634	643	O03	634	643	DF5	O00-O08	Abortus spontaneus				O15_ABORT_SPONTAN	Spontaneous abortion	XV Pregnancy, childbirth and the puerperium (O15_)	15073	135962	gs://finngen-public-data-r8/summary_stats/finngen_R8_O15_ABORT_SPONTAN.gz	https://storage.googleapis.com/finngen-public-data-r8/summary_stats/finngen_R8_O15_ABORT_SPONTAN.gz
gestational diabetes mellitus	#DIAB		GEST_DIABETES	Gestational diabetes (for exclusion)	O244	6488A	$!$	O244	6488A	$!$	DF4	O24	Diabetes mellitus in gravidate apparens				GEST_DIABETES	Gestational diabetes (for exclusion)		11279	179600	gs://finngen-public-data-r8/summary_stats/finngen_R8_GEST_DIABETES.gz	https://storage.googleapis.com/finngen-public-data-r8/summary_stats/finngen_R8_GEST_DIABETES.gz
hypertensive disorder of pregnancy	#O15,#CARDIO_CM	C	O15_HYPTENSPREG	Pregnancy hypertension	O10|O11|O13|O14|O15|O16	642	63701|63703|63704|63709|63710|63799|66120	O10|O11|O13|O14|O15|O16	642	63701|63703|63704|63709|63710|63799	DF3						O15_HYPTENSPREG	Pregnancy hypertension	XV Pregnancy, childbirth and the puerperium (O15_)	13071	177808	gs://finngen-public-data-r8/summary_stats/finngen_R8_O15_HYPTENSPREG.gz	https://storage.googleapis.com/finngen-public-data-r8/summary_stats/finngen_R8_O15_HYPTENSPREG.gz
gestational hypertension	#O15	3	O15_GESTAT_HYPERT	Gestational [pregnancy-induced] hypertension	O13	6423	63701	O13	6423	63701	DF5	O10-O16	Hypertensio gestationalis sine proteinuria significanti				O15_GESTAT_HYPERT	Gestational [pregnancy-induced] hypertension	XV Pregnancy, childbirth and the puerperium (O15_)	7503	176113	gs://finngen-public-data-r8/summary_stats/finngen_R8_O15_GESTAT_HYPERT.gz	https://storage.googleapis.com/finngen-public-data-r8/summary_stats/finngen_R8_O15_GESTAT_HYPERT.gz
pre-eclampsia or eclampsia	#O15,#CARDIO_CM	C	O15_PRE_OR_ECLAMPSIA	Pre-eclampsia or eclampsia	O11|O140|O141|O149|O150|O151|O152|O159	642[4-7]	6370[349]|63710|63799|66120	O11|O140|O141|O149|O150|O151|O152|O159	642[4-7]	6370[349]|63710|63799|66120	DF8						O15_PRE_OR_ECLAMPSIA	Pre-eclampsia or eclampsia	XV Pregnancy, childbirth and the puerperium (O15_)	6436	176113	gs://finngen-public-data-r8/summary_stats/finngen_R8_O15_PRE_OR_ECLAMPSIA.gz	https://storage.googleapis.com/finngen-public-data-r8/summary_stats/finngen_R8_O15_PRE_OR_ECLAMPSIA.gz
polyhydramnios	#O15	3	O15_POLYHYDR	Polyhydramnios	O40	657	6344	O40	657	6344	DF5	O30-O48	Hydramnion				O15_POLYHYDR	Polyhydramnios	XV Pregnancy, childbirth and the puerperium (O15_)	1049	154102	gs://finngen-public-data-r8/summary_stats/finngen_R8_O15_POLYHYDR.gz	https://storage.googleapis.com/finngen-public-data-r8/summary_stats/finngen_R8_O15_POLYHYDR.gz
ICP	#O15	C	O15_ICP_WIDE	Intrahepatic Cholestasis of Pregnancy (ICP) , incl. ICD-8	O266	6467	6390	O266	6467	6390	DF5	O26	Morbositates hepatis in graviditate, intra labores et/sive in puerperio				O15_ICP_WIDE	Intrahepatic Cholestasis of Pregnancy (ICP)聽, incl. ICD-8	XV Pregnancy, childbirth and the puerperium (O15_)	2196	188683	gs://finngen-public-data-r8/summary_stats/finngen_R8_O15_ICP_WIDE.gz	https://storage.googleapis.com/finngen-public-data-r8/summary_stats/finngen_R8_O15_ICP_WIDE.gz
placenta disorder	#O15	3	O15_PLAC_DISORD	Placental disorders	O43	6560|6567	$!$	O43	6560|6567	$!$	DF3	O30-O48	Morbositates placentae				O15_PLAC_DISORD	Placental disorders	XV Pregnancy, childbirth and the puerperium (O15_)	193	154102	gs://finngen-public-data-r8/summary_stats/finngen_R8_O15_PLAC_DISORD.gz	https://storage.googleapis.com/finngen-public-data-r8/summary_stats/finngen_R8_O15_PLAC_DISORD.gz
placenta previa	#O15	3	O15_PLAC_PRAEVIA	Placenta praevia	O44	641[0-1]	$!$	O44	641[0-1]	$!$	DF3	O30-O48	Placenta praevia				O15_PLAC_PRAEVIA	Placenta praevia	XV Pregnancy, childbirth and the puerperium (O15_)	1076	154102	gs://finngen-public-data-r8/summary_stats/finngen_R8_O15_PLAC_PRAEVIA.gz	https://storage.googleapis.com/finngen-public-data-r8/summary_stats/finngen_R8_O15_PLAC_PRAEVIA.gz
placental abruption	#O15	3	O15_PLAC_PREMAT_SEPAR	Premature separation of placenta [abruptio placentae]	O45	6412	$!$	O45	6412	$!$	DF3	O30-O48	Ablatio placentae praematura				O15_PLAC_PREMAT_SEPAR	Premature separation of placenta [abruptio placentae]	XV Pregnancy, childbirth and the puerperium (O15_)	546	154102	gs://finngen-public-data-r8/summary_stats/finngen_R8_O15_PLAC_PREMAT_SEPAR.gz	https://storage.googleapis.com/finngen-public-data-r8/summary_stats/finngen_R8_O15_PLAC_PREMAT_SEPAR.gz
premature rupture of membranes	#O15	3	O15_MEMBR_PREMAT_RUPT	Premature rupture of membranes	O42	6581A	63495	O42	6581A	63495	DF5	O30-O48	Ruptura membranarum fetalium praematura				O15_MEMBR_PREMAT_RUPT	Premature rupture of membranes	XV Pregnancy, childbirth and the puerperium (O15_)	6129	154102	gs://finngen-public-data-r8/summary_stats/finngen_R8_O15_MEMBR_PREMAT_RUPT.gz	https://storage.googleapis.com/finngen-public-data-r8/summary_stats/finngen_R8_O15_MEMBR_PREMAT_RUPT.gz
postpartum hemorrhage	#O15	3	O15_POSTPART_HEAMORRH	Postpartum haemorrhage	O72	666	6531	O72	666	6531	DF5	O60-O75	Haemorrhagia post partum				O15_POSTPART_HEAMORRH	Postpartum haemorrhage	XV Pregnancy, childbirth and the puerperium (O15_)	7221	148153	gs://finngen-public-data-r8/summary_stats/finngen_R8_O15_POSTPART_HEAMORRH.gz	https://storage.googleapis.com/finngen-public-data-r8/summary_stats/finngen_R8_O15_POSTPART_HEAMORRH.gz
postpartum depression	#O15		O15_POSTPART_DEPR	Postpartum depression	F32|F33|F530			F32|F33|F530			DF9			2021-11-15	Depression	New omit (wrong definition, will be fixed to DF10)	O15_POSTPART_DEPR	Postpartum depression	XV Pregnancy, childbirth and the puerperium (O15_)	13657	236178	gs://finngen-public-data-r8/summary_stats/finngen_R8_O15_POSTPART_DEPR.gz	https://storage.googleapis.com/finngen-public-data-r8/summary_stats/finngen_R8_O15_POSTPART_DEPR.gz
poor fetal growth	#O15		O15_POOR_FETGRO	Poor fetal growth	O365	6565A|6565B	$!$	O365	6565A|6565B	$!$	DF7						O15_POOR_FETGRO	Poor fetal growth	XV Pregnancy, childbirth and the puerperium (O15_)	3056	187823	gs://finngen-public-data-r8/summary_stats/finngen_R8_O15_POOR_FETGRO.gz	https://storage.googleapis.com/finngen-public-data-r8/summary_stats/finngen_R8_O15_POOR_FETGRO.gz
chronic hypertension	#O15	3	O15_EXIST_HYPERT_COMPLIC	Pre-existing hypertension complicating pregnancy, childbirth and the puerperium	O10	6420	$!$					O10	6420	$!$			O15_EXIST_HYPERT_COMPLIC	Pre-existing hypertension complicating pregnancy, childbirth and the puerperium	XV Pregnancy, childbirth and the puerperium (O15_)	1931	176113	gs://finngen-public-data-r8/summary_stats/finngen_R8_O15_EXIST_HYPERT_COMPLIC.gz	https://storage.googleapis.com/finngen-public-data-r8/summary_stats/finngen_R8_O15_EXIST_HYPERT_COMPLIC.gz
chronic hypertension with superimposed pre-eclampsia	#O15	3	O15_PREECLAMPS_CHRONIC_HYPERT	Pre-eclampsia superimposed on chronic hypertension	O11	$!$	$!$					O11	$!$	$!$			O15_PREECLAMPS_CHRONIC_HYPERT	Pre-eclampsia superimposed on chronic hypertension	XV Pregnancy, childbirth and the puerperium (O15_)	135	176113	gs://finngen-public-data-r8/summary_stats/finngen_R8_O15_PREECLAMPS_CHRONIC_HYPERT.gz	https://storage.googleapis.com/finngen-public-data-r8/summary_stats/finngen_R8_O15_PREECLAMPS_CHRONIC_HYPERT.gz
PCOS																				10074	103164	http://www.geenivaramu.ee/tools/misc_sumstats.zip

## Sheet: PCOS
Table S2
Chr.BP	SNP	Effect.Allele	Other.Allele	EAF	Gene	Effect	Std.Err	P.Value	Neff	Studies	R2	F
2:43334641	rs7563201	A	G	0.45	THADA*?	-0.1081	0.0172	3.68e-10	17192	7	0.0022923	39.4952
2:212527042	rs2178575	A	G	0.15	ERBB4*	0.1663	0.0219	3.34e-14	17192	7	0.00334284	57.6562
5:132477512	rs13164856	T	C	0.73	IRF1/RAD50*	0.1235	0.0193	1.45e-10	17192	7	0.00237607	40.942
8:11766380	rs804279	A	T	0.26	GATA4/NEIL2*	0.1276	0.0184	3.76e-12	16895	6	0.0028384	48.0855
9:5440589	rs10739076	A	C	0.31	PLGRKT	0.1097	0.0197	2.51e-08	17192	7	0.00180041	31.0049
9:94960984	rs7864171	A	G	0.43	C9orf3*?	-0.0933	0.0168	2.95e-08	17192	7	0.00179077	30.8386
9:123856954	rs9696009	A	G	0.07	DENND1A?	0.202	0.0311	7.96e-11	17192	7	0.00244789	42.1824
11:30204809	rs11031005	T	C	0.85	ARL14EP/FSHB*	-0.1593	0.0223	8.66e-13	17192	7	0.00295943	51.0236
11:102172509	rs11225154	A	G	0.09	YAP1*?	0.1787	0.0272	5.44e-11	17192	7	0.00250436	43.1579
11:114078510	rs1784692	T	C	0.82	ZBTB16	0.1438	0.0226	1.88e-10	17192	7	0.00234938	40.4809
12:56083910	rs2271194	A	T	0.42	ERBB3/RAB5B?	0.0971	0.0166	4.57e-09	17192	7	0.00198624	34.2115
12:75547262	rs1795379	T	C	0.24	KRR1*	-0.1174	0.0195	1.81e-09	17192	7	0.0021039	36.2424
16:52341865	rs8043701	A	T	0.82	TOX3?	-0.1273	0.0208	9.61e-10	17192	7	0.002174	37.4524
20:32832951	rs853854	T	A	0.5	MAPRE1	-0.098	0.016	2.36e-09	17192	7	0.0021774	37.5113

## Sheet: 1. PCOS-sporadic miscarriage
Table S2
MarkerName	SNP	chrom	pos	ref	alt	rsids	nearest_genes	pval	mlogp	beta	sebeta	af_alt	af_alt_cases	af_alt_controls
11:102172509	rs11225154	NA	NA	NA	NA	NA	NA	NA	NA	NA	NA	NA	NA	NA
11:114078510	rs1784692	11	114078510	T	C	rs1784692	ZBTB16	0.0328572	1.48337	-0.0390573	0.0183039	0.128428	0.124208	0.128896
11:30204809	rs11031005	11	30204809	T	C	rs11031005	FSHB	0.300636	0.521959	0.0168733	0.0163016	0.167481	0.170125	0.167188
12:56083910	rs2271194	12	56083910	A	T	rs2271194	ERBB3	0.0281346	1.55076	-0.0272829	0.0124273	0.590175	0.584602	0.590793
12:75547262	rs1795379	12	75547262	T	C	rs1795379	KRR1	0.131267	0.881844	-0.0194514	0.0128892	0.662848	0.65851	0.663329
16:52341865	rs8043701	16	52341865	A	T	rs8043701	TOX3	0.973251	0.0117752	-0.000523673	0.0156174	0.18748	0.187843	0.18744
2:212527042	rs2178575	2	212527042	G	A	rs2178575	ERBB4	0.795632	0.099288	0.00403503	0.015579	0.189672	0.190945	0.189531
2:43334641	rs7563201	2	43334641	G	A	rs7563201	THADA	0.019682	1.70593	-0.028536	0.0122349	0.476638	0.46976	0.477401
20:32832951	rs853854	NA	NA	NA	NA	NA	NA	NA	NA	NA	NA	NA	NA	NA
5:132477512	rs13164856	5	132477512	T	C	rs13164856	C5orf56	0.942249	0.0258344	0.000968179	0.0133646	0.304155	0.303566	0.304221
8:11766380	rs804279	8	11766380	A	T	rs804279	NEIL2	0.805184	0.0941049	-0.00358925	0.0145523	0.772203	0.771636	0.772266
9:123856954	rs9696009	9	123856954	G	A	rs9696009	DENND1A	0.775175	0.1106	0.00698731	0.0244644	0.0661832	0.0665401	0.0661437
9:5440589	rs10739076	9	5440589	A	C	rs10739076	PLGRKT	0.425853	0.37074	0.0112382	0.0141129	0.748055	0.750733	0.747758
9:94960984	rs7864171	9	94960984	G	A	rs7864171	C9orf3	0.943464	0.0252747	-0.000906268	0.0127793	0.352783	0.352228	0.352845

## Sheet: 2. PCOS-GDM
Table S2
MarkerName	SNP	chrom	pos	ref	alt	rsids	nearest_genes	pval	mlogp	beta	sebeta	af_alt	af_alt_cases	af_alt_controls
11:102172509	rs11225154	NA	NA	NA	NA	NA	NA	NA	NA	NA	NA	NA	NA	NA
11:114078510	rs1784692	11	114078510	T	C	rs1784692	ZBTB16	0.805157	0.0941196	0.00517169	0.0209653	0.129015	0.129915	0.128958
11:30204809	rs11031005	11	30204809	T	C	rs11031005	FSHB	0.0456909	1.34017	-0.0375683	0.0188008	0.166295	0.162757	0.166517
12:56083910	rs2271194	12	56083910	A	T	rs2271194	ERBB3	0.830987	0.0804058	0.00304878	0.0142843	0.591004	0.590972	0.591006
12:75547262	rs1795379	12	75547262	T	C	rs1795379	KRR1	0.361628	0.441738	0.0135337	0.0148353	0.662451	0.665253	0.662276
16:52341865	rs8043701	16	52341865	A	T	rs8043701	TOX3	0.742026	0.129581	-0.00592252	0.0179922	0.187784	0.186399	0.187871
2:212527042	rs2178575	2	212527042	G	A	rs2178575	ERBB4	0.838848	0.0763169	0.00363763	0.0178869	0.189464	0.19055	0.189396
2:43334641	rs7563201	2	43334641	G	A	rs7563201	THADA	0.979989	0.00877864	-0.000353065	0.0140763	0.477085	0.476095	0.477148
20:32832951	rs853854	NA	NA	NA	NA	NA	NA	NA	NA	NA	NA	NA	NA	NA
5:132477512	rs13164856	5	132477512	T	C	rs13164856	C5orf56	0.133445	0.874699	0.0230463	0.0153575	0.304683	0.308871	0.30442
8:11766380	rs804279	8	11766380	A	T	rs804279	NEIL2	0.620513	0.207249	0.00830563	0.0167749	0.772511	0.773299	0.772461
9:123856954	rs9696009	9	123856954	G	A	rs9696009	DENND1A	0.043424	1.36227	0.0569551	0.0282011	0.0660588	0.0689901	0.0658747
9:5440589	rs10739076	9	5440589	A	C	rs10739076	PLGRKT	0.934798	0.0292821	0.00132868	0.0162412	0.748123	0.749029	0.748067
9:94960984	rs7864171	9	94960984	G	A	rs7864171	C9orf3	0.793707	0.10034	0.00384585	0.0147069	0.352962	0.352318	0.353002

## Sheet: 3. PCOS-hypertensive of pregnan
Table S2
MarkerName	SNP	chrom	pos	ref	alt	rsids	nearest_genes	pval	mlogp	beta	sebeta	af_alt	af_alt_cases	af_alt_controls
11:102172509	rs11225154	NA	NA	NA	NA	NA	NA	NA	NA	NA	NA	NA	NA	NA
11:114078510	rs1784692	11	114078510	T	C	rs1784692	ZBTB16	0.345854	0.461107	-0.0237273	0.0251706	0.129111	0.125792	0.129253
11:30204809	rs11031005	11	30204809	T	C	rs11031005	FSHB	0.596041	0.224724	0.0119387	0.0225215	0.165994	0.168014	0.165908
12:56083910	rs2271194	12	56083910	A	T	rs2271194	ERBB3	0.645619	0.190024	0.00786418	0.0171013	0.590759	0.596066	0.590532
12:75547262	rs1795379	12	75547262	T	C	rs1795379	KRR1	0.641288	0.192947	0.00825644	0.0177215	0.662534	0.66174	0.662567
16:52341865	rs8043701	16	52341865	A	T	rs8043701	TOX3	0.401118	0.396728	0.0180372	0.0214824	0.187726	0.190567	0.187605
2:212527042	rs2178575	2	212527042	G	A	rs2178575	ERBB4	0.669169	0.174464	0.00913116	0.02137	0.189522	0.192797	0.189382
2:43334641	rs7563201	2	43334641	G	A	rs7563201	THADA	1.58683e-05	4.79947	-0.0726536	0.0168325	0.477758	0.458339	0.478585
20:32832951	rs853854	NA	NA	NA	NA	NA	NA	NA	NA	NA	NA	NA	NA	NA
5:132477512	rs13164856	5	132477512	T	C	rs13164856	C5orf56	0.306368	0.513756	-0.0188008	0.0183804	0.304683	0.299552	0.304901
8:11766380	rs804279	8	11766380	A	T	rs804279	NEIL2	0.120212	0.920052	-0.0311518	0.0200477	0.772367	0.766951	0.772598
9:123856954	rs9696009	9	123856954	G	A	rs9696009	DENND1A	0.41424	0.382748	0.0274287	0.0335949	0.0660026	0.0680836	0.0659139
9:5440589	rs10739076	9	5440589	A	C	rs10739076	PLGRKT	0.989956	0.00438409	0.000244871	0.0194518	0.748351	0.750366	0.748266
9:94960984	rs7864171	9	94960984	G	A	rs7864171	C9orf3	0.148769	0.827488	-0.0253983	0.0175901	0.352896	0.345613	0.353207

## Sheet: 4. PCOS-gestational hypertensio
Table S2
MarkerName	SNP	chrom	pos	ref	alt	rsids	nearest_genes	pval	mlogp	beta	sebeta	af_alt	af_alt_cases	af_alt_controls
11:102172509	rs11225154	NA	NA	NA	NA	NA	NA	NA	NA	NA	NA	NA	NA	NA
11:114078510	rs1784692	11	114078510	T	C	rs1784692	ZBTB16	0.0562613	1.24979	-0.0368798	0.0193189	0.129015	0.124602	0.129339
11:30204809	rs11031005	11	30204809	T	C	rs11031005	FSHB	0.0644051	1.19108	0.0320199	0.017314	0.166295	0.170573	0.165981
12:56083910	rs2271194	12	56083910	A	T	rs2271194	ERBB3	0.2586	0.587372	0.0148406	0.0131367	0.591004	0.596689	0.590586
12:75547262	rs1795379	12	75547262	T	C	rs1795379	KRR1	0.617885	0.209092	0.00679646	0.0136243	0.662451	0.661768	0.662502
16:52341865	rs8043701	16	52341865	A	T	rs8043701	TOX3	0.701491	0.153978	0.00632344	0.016497	0.187784	0.189076	0.187689
2:212527042	rs2178575	2	212527042	G	A	rs2178575	ERBB4	0.568164	0.245526	-0.0093863	0.0164453	0.189464	0.18951	0.189461
2:43334641	rs7563201	2	43334641	G	A	rs7563201	THADA	2.29e-08	7.6411	-0.0723148	0.012939	0.477085	0.458707	0.478436
20:32832951	rs853854	NA	NA	NA	NA	NA	NA	NA	NA	NA	NA	NA	NA	NA
5:132477512	rs13164856	5	132477512	T	C	rs13164856	C5orf56	0.974236	0.0113357	-0.000456115	0.0141231	0.304683	0.303086	0.3048
8:11766380	rs804279	8	11766380	A	T	rs804279	NEIL2	0.291356	0.535576	-0.016273	0.0154224	0.772511	0.770135	0.772686
9:123856954	rs9696009	9	123856954	G	A	rs9696009	DENND1A	0.242819	0.614718	0.0301416	0.0258068	0.0660588	0.068315	0.065893
9:5440589	rs10739076	9	5440589	A	C	rs10739076	PLGRKT	0.131499	0.881079	-0.0225434	0.014947	0.748123	0.745868	0.748289
9:94960984	rs7864171	9	94960984	G	A	rs7864171	C9orf3	0.462399	0.334983	-0.00992823	0.0135096	0.352962	0.349618	0.353208

## Sheet: 5. PCOS-PE
Table S2
MarkerName	SNP	chrom	pos	ref	alt	rsids	nearest_genes	pval	mlogp	beta	sebeta	af_alt	af_alt_cases	af_alt_controls
11:102172509	rs11225154	NA	NA	NA	NA	NA	NA	NA	NA	NA	NA	NA	NA	NA
11:114078510	rs1784692	11	114078510	T	C	rs1784692	ZBTB16	0.00671893	2.1727	-0.0741872	0.0273707	0.128961	0.120964	0.129253
11:30204809	rs11031005	11	30204809	T	C	rs11031005	FSHB	0.0684038	1.16492	0.0440551	0.024175	0.166135	0.172342	0.165908
12:56083910	rs2271194	12	56083910	A	T	rs2271194	ERBB3	0.0309557	1.50926	0.0395623	0.0183359	0.590903	0.601052	0.590532
12:75547262	rs1795379	12	75547262	T	C	rs1795379	KRR1	0.730323	0.136485	0.006562	0.0190371	0.662569	0.662613	0.662567
16:52341865	rs8043701	16	52341865	A	T	rs8043701	TOX3	0.431799	0.364718	0.0181033	0.0230288	0.187724	0.190965	0.187605
2:212527042	rs2178575	2	212527042	G	A	rs2178575	ERBB4	0.124466	0.904951	-0.0353048	0.0229805	0.18924	0.185345	0.189382
2:43334641	rs7563201	2	43334641	G	A	rs7563201	THADA	4.43e-05	4.35342	-0.0737267	0.0180537	0.477886	0.458749	0.478585
20:32832951	rs853854	NA	NA	NA	NA	NA	NA	NA	NA	NA	NA	NA	NA	NA
5:132477512	rs13164856	5	132477512	T	C	rs13164856	C5orf56	0.64656	0.189391	0.00903701	0.019708	0.304939	0.305981	0.304901
8:11766380	rs804279	8	11766380	A	T	rs804279	NEIL2	0.729417	0.137024	-0.00744621	0.0215271	0.772562	0.771598	0.772598
9:123856954	rs9696009	9	123856954	G	A	rs9696009	DENND1A	0.194486	0.711112	0.0469064	0.0361536	0.0660172	0.0688431	0.0659139
9:5440589	rs10739076	9	5440589	A	C	rs10739076	PLGRKT	0.0919158	1.03661	-0.0351914	0.0208805	0.748086	0.743163	0.748266
9:94960984	rs7864171	9	94960984	G	A	rs7864171	C9orf3	0.507269	0.294762	-0.0125011	0.0188526	0.353083	0.349701	0.353207

## Sheet: 6.PCOS-polyhydraminios
Table S2
MarkerName	SNP	chrom	pos	ref	alt	rsids	nearest_genes	pval	mlogp	beta	sebeta	af_alt	af_alt_cases	af_alt_controls
11:102172509	rs11225154	NA	NA	NA	NA	NA	NA	NA	NA	NA	NA	NA	NA	NA
11:114078510	rs1784692	11	114078510	T	C	rs1784692	ZBTB16	0.0284335	1.54617	-0.144804	0.0660827	0.129298	0.113015	0.129409
11:30204809	rs11031005	11	30204809	T	C	rs11031005	FSHB	0.536301	0.270591	-0.0364167	0.058887	0.166164	0.163354	0.166183
12:56083910	rs2271194	12	56083910	A	T	rs2271194	ERBB3	0.168039	0.774589	0.0620483	0.0450105	0.591189	0.607081	0.591081
12:75547262	rs1795379	12	75547262	T	C	rs1795379	KRR1	0.813185	0.0898105	0.011024	0.0466488	0.662329	0.66368	0.662319
16:52341865	rs8043701	16	52341865	A	T	rs8043701	TOX3	0.809326	0.0918764	-0.013635	0.0565076	0.187571	0.184912	0.187589
2:212527042	rs2178575	2	212527042	G	A	rs2178575	ERBB4	0.880061	0.0554871	0.00843628	0.0559095	0.189035	0.193985	0.189002
2:43334641	rs7563201	2	43334641	G	A	rs7563201	THADA	0.973984	0.0114482	0.00144351	0.0442631	0.477461	0.475392	0.477475
20:32832951	rs853854	NA	NA	NA	NA	NA	NA	NA	NA	NA	NA	NA	NA	NA
5:132477512	rs13164856	5	132477512	T	C	rs13164856	C5orf56	0.893696	0.0488101	0.00645835	0.0483306	0.304506	0.303725	0.304511
8:11766380	rs804279	8	11766380	A	T	rs804279	NEIL2	0.857668	0.0666807	0.00943608	0.0526147	0.77294	0.773323	0.772937
9:123856954	rs9696009	9	123856954	G	A	rs9696009	DENND1A	0.549533	0.260006	0.0530855	0.0887036	0.0658172	0.0691284	0.0657946
9:5440589	rs10739076	9	5440589	A	C	rs10739076	PLGRKT	0.598775	0.222736	-0.0268001	0.050935	0.74746	0.741806	0.747498
9:94960984	rs7864171	9	94960984	G	A	rs7864171	C9orf3	0.175303	0.756211	-0.062639	0.0462158	0.352876	0.336072	0.352991

## Sheet: 7. PCOS-ICP
Table S2
MarkerName	SNP	chrom	pos	ref	alt	rsids	nearest_genes	pval	mlogp	beta	sebeta	af_alt	af_alt_cases	af_alt_controls
11:102172509	rs11225154	NA	NA	NA	NA	NA	NA	NA	NA	NA	NA	NA	NA	NA
11:114078510	rs1784692	11	114078510	T	C	rs1784692	ZBTB16	0.735189	0.133601	-0.0153751	0.0454574	0.129015	0.128511	0.12902
11:30204809	rs11031005	11	30204809	T	C	rs11031005	FSHB	0.501684	0.29957	-0.0274844	0.0409089	0.166295	0.163413	0.166329
12:56083910	rs2271194	12	56083910	A	T	rs2271194	ERBB3	0.522069	0.282272	-0.019829	0.0309752	0.591004	0.582932	0.591098
12:75547262	rs1795379	12	75547262	T	C	rs1795379	KRR1	0.374122	0.426987	-0.0287105	0.0323033	0.662451	0.659032	0.662491
16:52341865	rs8043701	16	52341865	A	T	rs8043701	TOX3	0.0588491	1.23026	-0.0739162	0.0391232	0.187784	0.1761	0.18792
2:212527042	rs2178575	2	212527042	G	A	rs2178575	ERBB4	0.59391	0.226279	0.0208373	0.0390812	0.189464	0.190592	0.189451
2:43334641	rs7563201	2	43334641	G	A	rs7563201	THADA	0.442495	0.354092	0.0234696	0.0305599	0.477085	0.485112	0.476992
20:32832951	rs853854	NA	NA	NA	NA	NA	NA	NA	NA	NA	NA	NA	NA	NA
5:132477512	rs13164856	5	132477512	T	C	rs13164856	C5orf56	0.414257	0.38273	-0.0272011	0.0333173	0.304683	0.299923	0.304738
8:11766380	rs804279	8	11766380	A	T	rs804279	NEIL2	0.000760799	3.11873	0.12431	0.0369238	0.772511	0.791977	0.772284
9:123856954	rs9696009	9	123856954	G	A	rs9696009	DENND1A	0.962403	0.0166429	-0.00289589	0.0614343	0.0660588	0.0651184	0.0660698
9:5440589	rs10739076	9	5440589	A	C	rs10739076	PLGRKT	0.500955	0.300201	0.0237061	0.0352252	0.748123	0.750537	0.748095
9:94960984	rs7864171	9	94960984	G	A	rs7864171	C9orf3	0.234887	0.629141	0.037953	0.0319507	0.352962	0.361116	0.352867

## Sheet: 8. PCOS-placenta disorder
Table S2
MarkerName	SNP	chrom	pos	ref	alt	rsids	nearest_genes	pval	mlogp	beta	sebeta	af_alt	af_alt_cases	af_alt_controls
11:102172509	rs11225154	NA	NA	NA	NA	NA	NA	NA	NA	NA	NA	NA	NA	NA
11:114078510	rs1784692	11	114078510	T	C	rs1784692	ZBTB16	0.839336	0.0760643	-0.0310764	0.153279	0.129406	0.126831	0.129409
11:30204809	rs11031005	11	30204809	T	C	rs11031005	FSHB	0.327021	0.485425	-0.134163	0.136882	0.166163	0.150107	0.166183
12:56083910	rs2271194	12	56083910	A	T	rs2271194	ERBB3	0.0900181	1.04567	0.177026	0.104422	0.591134	0.63374	0.591081
12:75547262	rs1795379	12	75547262	T	C	rs1795379	KRR1	0.77809	0.10897	-0.0305997	0.108583	0.662313	0.656924	0.662319
16:52341865	rs8043701	16	52341865	A	T	rs8043701	TOX3	0.460554	0.336719	0.0958468	0.129885	0.187611	0.204968	0.187589
2:212527042	rs2178575	2	212527042	G	A	rs2178575	ERBB4	0.723063	0.140824	-0.0460166	0.129855	0.188995	0.183938	0.189002
2:43334641	rs7563201	2	43334641	G	A	rs7563201	THADA	0.534728	0.271867	-0.0637081	0.102622	0.477458	0.464239	0.477475
20:32832951	rs853854	NA	NA	NA	NA	NA	NA	NA	NA	NA	NA	NA	NA	NA
5:132477512	rs13164856	5	132477512	T	C	rs13164856	C5orf56	0.0383213	1.41656	-0.23268	0.11233	0.304445	0.251773	0.304511
8:11766380	rs804279	8	11766380	A	T	rs804279	NEIL2	0.298489	0.525071	0.126918	0.122075	0.772964	0.794443	0.772937
9:123856954	rs9696009	9	123856954	G	A	rs9696009	DENND1A	0.0604867	1.21834	-0.390357	0.207943	0.0657642	0.0414508	0.0657946
9:5440589	rs10739076	9	5440589	A	C	rs10739076	PLGRKT	0.851247	0.0699442	0.0221504	0.118119	0.747504	0.752281	0.747498
9:94960984	rs7864171	9	94960984	G	A	rs7864171	C9orf3	0.601694	0.220624	-0.0559573	0.107205	0.352976	0.341451	0.352991

[truncated: 9 more sheets: 9. PCOS-placenta praevia, 10. PCOS- abruptio placentae, 11. PCOS-PROM, 12. PCOS-postpartum heamorrhage, 13. PCOS-postpartum depression, 14. PCOS-poorfetal frowth, 15. PCOS-chronic hypertension, 16. chronic hypertension PE, Table S3]
